# Supplementary material for: Characteristics of Soil Heavy Metal Pollution and Health Risk Assessment in Urban Parks at a Megacity of Central China
Source: Toxics. 2023 Mar 10;11(3):257. doi: 10.3390/toxics11030257 (PMC10053100; doi:10.3390/toxics11030257)
Supplement: Supplementary file 1 [file toxics-11-00257-s001.zip]

Archive with 1 entries (1 files):
- toxics-2240534-supplementary.pdf
